# Supplementary material for: ABCG2 expression is related to low 5-ALA photodynamic diagnosis (PDD) efficacy and cancer stem cell phenotype, and suppression of ABCG2 improves the efficacy of PDD
Source: PLoS One. 2019 May 13;14(5):e0216503. doi: 10.1371/journal.pone.0216503 (PMC6513434; doi:10.1371/journal.pone.0216503)
Supplement: S1 Table — (XLSX) [file pone.0216503.s001.xlsx]

## Sheet: Table 1
	Table 1
	High expression genes in LL clone compared to sphere clone, serum culture cells and sphere culture cells.
	gene name	locus	LL-clone FPKM	S-clone FPKM	serum-cultured FPKM	sphere-cultured FPKM	reference sequence
	CHST15	chr10:124044399-124044427	3452.5	0	0	0	NM_015892
	F13A1	chr6:6144599-6144651	7108.08	0	0	59.9489	NM_000129
	FBXL7	chr5:15939426-15939478	5737.24	0	218.688	0	NM_012304
	FBXL7	chr5:15708128-15708157	4518.71	32.9668	43.7376	0	NM_012304
	LINC00473	chr6:165939268-165939295	5584.92	0	0	59.9489	NR_026861
	LOC400867	chr21:38912971-38912998	3097.09	65.9335	0	0	NR_120405
	LRRN4	chr20:6040864-6040891	4975.66	98.9003	656.065	0	NM_152611
	MIR421	chrX:74205900-74219869	4214.08	0	0	0	NR_030398
	NOS2	chr17:27793643-27793727	17008.6	0	0	0	NM_000625
	PDGFB	chr22:39224087-39224115	4620.25	0	43.7376	0	NM_033016
	PSMG1	chr21:39174718-39174817	4417.16	32.9668	218.688	0	NR_049728
	RBM24	chr6:17292232-17292260	5432.6	65.9335	87.4753	59.9489	NM_153020
	RFX4	chr12:106761765-106761792	5432.6	0	0	0	NM_213594
	VWA3A	chr16:22156598-22156632	5280.29	0	0	0	NM_173615
	ZMAT4	chr8:40531033-40531137	15993.2	32.9668	0	59.9489	NM_024645
	FPKM(Fragments Per Kilobase of exon per Milliom fragments mapped) indicate the number of flagment per sample which were read by the reference sequence

## Sheet: Table 2
	Table 2
	High expression genes in sphere clone and sphere culture cells compared to LL clone and serum culture cells.
	gene name	locus	LL-clone FPKM	S-clone FPKM	serum-culture FPKM	sphere-culture FPKM	reference sequence
	ADAMTS9	chr3:64515826-64515929	50.772	14241.6	0	13008.9	NM_182920
	ALOX5AP	chr13:30735579-30735632	0	7483.45	0	5874.99	NM_001629
	BHLHE41	chr12:26120554-26120581	50.772	3659.31	0	13848.2	NM_030762
	C10orf90	chr10:126468979-126469006	0	2670.31	0	2997.44	NM_001004298
	C10orf90	chr10:126425349-126425401	50.772	11835.1	43.7376	12289.5	NM_001004298
	CCR1	chr3:46201999-46202027	0	3263.71	0	2517.85	NM_001295
	CHRNA1	chr2:174748101-174748219	50.772	159988	43.7376	52515.2	NM_001039523
	KCNH1	chr1:210678507-210678557	0	2373.61	0	1738.52	NM_172362
	LOC101929199	chr4:27277191-27277256	0	3164.81	0	11150.5	NR_125921
	NOS3	chr7:151014563-151014615	0	5703.25	0	2338.01	NM_001160111
	NRP2	chr2:205698081-205698109	0	2142.84	0	2397.95	NM_201279
	OTX2	chr14:56801276-56801328	0	2340.64	0	17804.8	NR_073036
	PRR16	chr5:120687204-120687254	0	2769.21	0	1019.13	NM_016644
	PURG	chr8:30995899-30995927	609.264	2109.87	0	1198.98	NM_013357
	SCML4	chr6:107702198-107702225	101.544	41373.3	0	14927.3	NM_198081
	SERTAD4	chr1:210243448-210243475	0	2505.47	87.4753	1558.67	NM_019605
	SHC3	chr9:89177628-89177680	406.176	2274.71	0	1079.08	NM_016848
	SOBP	chr6:107629463-107629586	50.772	4219.74	0	5395.4	NM_018013
	SSPN	chr12:26229829-26229857	0	2967.01	0	5934.94	NM_005086
	UGT2B7	chr4:69112493-69112597	101.544	29505.2	43.7376	92321.2	NM_001074
	FPKM(Fragments Per Kilobase of exon per Milliom fragments mapped) indicate the number of flagment per sample which were read by the reference sequence

## Sheet: Supplementary Table S1
	Supplemental Table S1
	Information of RT-PCR primers
	gene neme	product size
	ABCA1	183bp	fw	CCGGCTGGTGGAAGACATAG
			rv	CTCTCTTCGGCCACCTTGAG
	ABCA2	153bp	fw	GCTGCTCTGGAAGAACGTGA
			rv	GCCGCTGTGTAGAAGGAGAC
	ABCA3	193bp	fw	GCTGTGCTTCGCCATCTCTA
			rv	GGCGACATTAGACAGGAGGC
	ABCA4	184bp	fw	CTGCTCACAGGACGAGAACA
			rv	CAATGAGTGCGATGGCTGTG
	ABCA5	170bp	fw	AGCTATCATGGTGTCTGGGC
			rv	GACGGCTTGCATTTGGGAAA
	ABCA6	192bp	fw	AGCAGCTGAATGTTCCTGTG
			rv	GGAGGACACCTCTCTCTGTG
	ABCA7	150bp	fw	TACCTGGAAGCTGTGTGCC
			rv	TGCCTCTTCTACCAGCACC
	ABCA8	193bp	fw	TGCCTCTATCTGGCATTGGC
			rv	ATTCTGGAGGCGCTTGTTCA
	ABCA9	153bp	fw	CGCAATGATCGCCATCACAC
			rv	GGCTCATCCAGAAGCACCA
	ABCA10	180bp	fw	TGAGGCTGACATCTTGGCTG
			rv	GCATCAGGAATGTGCTGCTT
	ABCA12	178bp	fw	CGGCAGTCTTACCTCATCGG
			rv	TGTCTAGCAGCGGATGTGTG
	ABCA13	173bp	fw	TGACGTGGATGGTGTCTGTG
			rv	AACGATGGCCAGAGTAGCAC
	ABCB1	173bp	fw	AACAGACTGCAGCAGAGAGG
			rv	AATGTTCTGGCTTCCGTTGC
	ABCB2	200bp	fw	CACAGAGGTAGACGAGGCTG
			rv	TGATGAGAAGCACTGAGCGG
	ABCB3	195bp	fw	TGCCGCCTTCTTCTTCCTTG
			rv	ATGGTGTAGGTGAAGCAGCC
	ABCB4	200bp	fw	GCCATAGCTCACGGATCAGG
			rv	GCAACAAGAACTCCAGCACC
	ABCB5	192bp	fw	ATCACTGGTCAATGGAGCCT
			rv	AAGGCAGCAACACCTATTCC
	ABCB6	168bp	fw	CACTGTGATGCCTGGACAGA
			rv	CCAATGTGAGACCGGAGAGA
	ABCB7	158bp	fw	GCCTACCAGCAGATTCCAGA
			rv	TGGAGTCCTCCTCCTGCAT
	ABCB8	151bp	fw	CCAACATCGCCTTCAACTGC
			rv	AACAGGACAGAGAGGTTGGC
	ABCB9	157bp	fw	GGCGCAGTCTTCAATGAGC
			rv	TGCTGAAGGCCAGGTTGTAG
	ABCB10	194bp	fw	TGACAAGACTCGCACAGGAG
			rv	TGATTGACACTGGAGGCACC
	ABCB11	190bp	fw	CGCAGCTCGTCAGATACAGA
			rv	ACAGATGGTCGAGGTCATGC
	ABCC1	195bp	fw	TGGACTTCGTTCTCAGGCAC
			rv	TGATCTTGAAGCGGAGGTCG
	ABCC2	187bp	fw	GAGTCTTCGTTCCAGACGCA
			rv	ATACACGTGGAGAAGCTGCC
	ABCC3	157bp	fw	TCCAGCTTCCTCATCAGTGC
			rv	TGGAGCACAGGAACATCAGC
	ABCC4	194bp	fw	ATATCACAGCGCAACCGTCA
			rv	AGCACGGCACTTAACAGTGA
	ABCC5	166bp	fw	GTTGTGTGGATCTTCTGCCG
			rv	AGGAAGGCTGAACTCTTGGC
	ABCC6	179bp	fw	TGCCATCGCTGTCTTCCTG
			rv	CTCTGTCCAGAAAGGCTCCC
	ABCC7	157bp	fw	TGGCATTAGGAGCTTGAGCC
			rv	TTCCAGGCGCTGTCTGTATC
	ABCC8	194bp	fw	TCCTCAACAACGGCTGCTT
			rv	CAGGACGAAGAGCAGCATGA
	ABCC9	154bp	fw	TGTGTTCCTGGTTGCTCTCC
			rv	GGTGGTGAGTCCTTCTGCTG
	ABCC10	163bp	fw	CTTGCTCGTGCTGTCTACCA
			rv	TCTCCAGGTACTCAGTGCGG
	ABCC11	159bp	fw	ATCGTGGCATCGACATAGGC
			rv	TGGTTCTCAAGGCAGCATCA
	ABCC12	199bp	fw	GAAGGAACCGTGACCTGGAA
			rv	CGACCTCACACATGGTCCTG
	ABCD1	151bp	fw	AGCTGCGCTACATGCACTC
			rv	ACATACCACAGGCGTTCCAG
	ABCD2	156bp	fw	TTGGAGCAGCAGTGGACTAA
			rv	ATAGCATCAGCTCCAGAGGC
	ABCD3	193bp	fw	CTCAACTTCATCGCTGCCA
			rv	GTGTAAGCAGCTGGTCTGG
	ABCD4	191bp	fw	TGTTCTGAACTCCACGCTGA
			rv	AGAATCGCTCCACGTCCTG
	ABCE1	155bp	fw	ACCTAGATGTCAAGCAGCGT
			rv	TCCATAGGCGCTTGGTACAC
	ABCF1	198bp	fw	CAGTGCCAACCAGTGATGAG
			rv	GCTGCTGTTCCTCAGATACG
	ABCF2	170bp	fw	CATTCAGCAGGTTGCACAGG
			rv	GCAGAGATGCCAATGTCAGG
	ABCF3	162bp	fw	ACTACGATCCGAAGCACGTC
			rv	TCCTGTGAGCGTGTCTGATG
	ABCG1	167bp	fw	TCACGCAGTTCTGCATCCTC
			rv	GAAGCCGGAGTTGCTCAAGA
	ABCG2	206bp	fw	CACCTTATTGGCCTCAGGAA
			rv	CCTGCTTGGAAGGCTCTATG
	ABCG4	200bp	fw	GCTGAGTGAGAAGCAGGAGG
			rv	AAGAGGCGCTATCCAGACCA
	ABCG5	176bp	fw	CTGCTTCTCCTACGTCCTGC
			rv	CAATCAGTCGGTCTGCCACA
	ABCG8	169bp	fw	ACAGAGTGAAGACACTGG
			rv	AGGAGAACAATCTATCCTGG
	GAPDH	452bp	fw	ACCACAGTCCATGCCATCAC
			rv	TCCACCACCCTGTTGCTGTA
	PEPT1	206bp	fw	AGCTGGGATGATAACCTGTC
			rv	GTGCCATCATGGTTGTGGTC
	PEPT2	183bp	fw	ATCATTGATCGGCCTGAGTC
			rv	CTCAGCATGGGTGTGATA
